# Supplementary material for: Two Years of SARS-CoV-2 Omicron Genomic Evolution in Brazil (2022–2024): Subvariant Tracking and Assessment of Regional Sequencing Efforts
Source: Viruses. 2025 Jan 4;17(1):64. doi: 10.3390/v17010064 (PMC11768930; doi:10.3390/v17010064)
Supplement: Supplementary file 1 [file viruses-17-00064-s001.zip]

Archive with 1 entries (1 files):
- viruses-3388077 - Supplementary_material.pdf
